# Supplementary material for: Loss of Lkb1 cooperates with BrafV600E and ultraviolet radiation, increasing melanoma multiplicity and neural‐like dedifferentiation
Source: Mol Oncol. 2024 Aug 8;19(2):329–43. doi: 10.1002/1878-0261.13715 (PMC11792986; doi:10.1002/1878-0261.13715)
Supplement: Supplementary file 1 — Table S1. List of unique mutated genes in mouse and human samples. [file MOL2-19-329-s002.xlsx]

## Sheet: Unique mutated genes
Unique mutated genes Mouse		Unique mutated genes Human		177 common genes
1700001C19Rik		TTN		TTN
1700013G24Rik		MUC16		BRAF
1700017B05Rik		DNAH5		PCLO
1700125H20Rik		BRAF		PKHD1L1
1810030O07Rik		PCLO		CSMD2
1810046K07Rik		LRP1B		FAT4
2010106E10Rik		ADGRV1		CSMD3
2310022A10Rik		PKHD1L1		USH2A
2610015P09Rik		DNAH7		DNAH8
2610028H24Rik		MGAM		SYNE1
2610034M16Rik		CSMD1		APOB
2610528J11Rik		CSMD2		DNAH10
2700097O09Rik		FAT4		RYR2
3110007F17Rik		ANK3		OBSCN
3632451O06Rik		CSMD3		PTPRT
3830406C13Rik		RP1		RYR3
4833423E24Rik		XIRP2		SPTA1
4921504E06Rik		HYDIN		FAM135B
4921507P07Rik		THSD7B		SVEP1
4930402K13Rik		USH2A		GRIN2A
4930452B06Rik		DNAH9		DCC
4930503L19Rik		DNAH8		COL11A1
4930519F16Rik		DSCAM		MYH1
4930578C19Rik		FLG		DNAH17
4931406B18Rik		SYNE1		CACNA1E
4933402J07Rik		ZFHX4		MACF1
4933413G19Rik		APOB		LAMA2
4933430I17Rik		RYR1		COL5A1
4933433C11Rik		DNAH3		COL3A1
5031439G07Rik		MXRA5		PLCB4
5730559C18Rik		PCDH15		CMYA5
6430573F11Rik		DNAH10		TPTE
A1cf		MUC17		CNTNAP2
Aars2		COL4A4		BSN
Abca12		NEB		PREX2
Abca15		FAT3		DMBT1
Abca2		SCN11A		ABCA12
Abca6		RYR2		MUC5B
Abca8b		MROH2B		ZAN
Abcc10		UNC13C		KMT2D
Abcc2		OBSCN		PTPRD
Abcc6		PTPRT		FLNC
Abcf3		SPHKAP		FMN2
Abcg3		NRAS		UNC79
Abi2		RYR3		SNCAIP
Abi3		SPTA1		LRP1
Abtb1		LRP2		DOCK3
Ache		SCN10A		COL12A1
Acsm5		FAM135B		NBEA
Acss1		MYH2		ADAM18
Actg2		ASXL3		ANK2
Actl6b		PAPPA2		COL4A3
Actl9		ADGRG4		KCNT2
Actrt2		SVEP1		RP1L1
Adam18		GRIN2A		TRRAP
Adamts9		RELN		EPHA6
Adamtsl2		ERICH3		ST18
Adar		DCC		FREM1
Adcy8		DNAH11		SYNE2
Adra1a		COL11A1		KCNH7
AF529169		MYH1		MYH7
Afap1		SI		ADCY8
Afp		DNAH17		F8
Agr2		DNAH2		PDZD2
Ahctf1		TENM3		MYH15
AI464131		CACNA1E		FREM2
Aifm1		STAB2		TG
Aipl1		ZNF831		MYH13
Akap11		MACF1		DNAH1
Akr1c12		STXBP5L		COL4A6
Akt1s1		TACC2		TMC5
Alb		NPAP1		VPS13D
Aldh1a3		C6		MYOM2
Aldh1b1		FRAS1		SDK1
Aldh1l2		SCN5A		CATSPERB
Aldoart1		ADAMTS20		GRID2
Alox12e		TRANK1		PPFIA2
Alox15		TLL1		GRIN3A
Alox8		FCGBP		VPS13B
Alpi		COL7A1		LTBP2
Ambra1		HMCN1		NCKAP5
Amer1		LAMA2		MAST4
Amer3		COL5A1		RIMS2
Ank2		CD163		PLEC
Ankle2		ROS1		DMD
Ankrd26		COL3A1		COL1A1
Ankrd50		PLCB4		MAP1A
Aox1		CMYA5		ENAM
Aox4		PRUNE2		CCDC141
Apba1		ABCA13		TNN
Apob		ANKRD30A		SYNPO2
Appbp2		COL22A1		FNDC1
Arap3		TPTE		SZT2
Arcn1		AHNAK2		TDRD5
Arhgap27		CNTNAP2		CFH
Arhgap31		MYH4		CR2
Arhgef12		BSN		PTPRC
Arhgef5		PREX2		LRBA
Arhgef6		COL4A5		TIAM2
Arhgef7		SORL1		EGFLAM
Arid3b		DMBT1		PKD1L2
Arid5a		CNTN5		CHD7
Armc6		NEXMIF		MYO16
Armcx3		ABCA12		PRKDC
Armcx6		MUC5B		FAT1
Arpp21		TENM1		NLRP12
Arsb		MECOM		ABCC6
Art1		MYO18B		HTT
Asnsd1		MYO15A		SLC9C1
Aspm		RGPD4		MGA
Aspscr1		ADGRB3		MYH6
Atf6b		PTPRB		PKD1
Atg3		ZAN		CPED1
Atg9b		BLTP1		ATP8B4
Atp6ap1		FLG2		TNC
Atp7b		KCNB2		DOCK8
Atp8b4		KMT2D		PCDHB4
Atxn7l1		TNR		NBEAL2
B3gat1		MAGEC1		TRIOBP
B4galnt4		DSP		SLC8A1
Bag2		CRB1		SPTBN4
Baiap2l2		PTPRD		CEP350
Barx2		ZNF804A		ARPP21
Bbox1		MYH8		RIMBP2
Bbs4		FLNC		POF1B
BC068157		FMN2		RUNX1T1
Bco2		CD163L1		CACNA1I
Bcorl1		COL5A3		FLNA
Bhmt		UNC79		SLC38A4
Birc2		ACAN		KCNB1
Birc7		CUBN		AMER3
Bmp8b		SNCAIP		ASPM
Bmpr1b		LRP1		ZSWIM2
Bpifc		COL21A1		TRERF1
Bptf		DOCK3		TRPC5
Bsn		ODAD2		TET1
C1qtnf4		NOS1		NUP210L
C1rl		COL6A3		WNK3
C1s2		ZDBF2		AOX1
C2cd3		PKD1L1		A1CF
Caap1		DYSF		FASN
Cacna1e		PKHD1		PLA2R1
Cacna1f		PAPPA		C2CD3
Cacna1i		LPA		IQGAP2
Cacnb2		MYOCD		DOCK10
Calcb		SCN1A		BPTF
Calr4		SCN9A		PZP
Camkk2		COL12A1		USP26
Camkv		VWF		MYPN
Camsap1		PEG3		CILP
Camsap2		NBEA		IGSF9B
Capn8		KCNH5		SLC44A5
Car14		SLIT2		CLSTN2
Carkd		FAT2		CCDC158
Cars		FBN3		ABCA6
Casp8		PLCH1		PARD3B
Catsper1		NLRP8		CDH7
Catsperb		FAM83B		PTCHD3
Cav1		FLNB		TBX15
Cc2d2a		ADAM18		HCFC1
Ccdc108		ANK2		PKDREJ
Ccdc114		COL4A3		SYNJ2
Ccdc141		CPAMD8		LRFN2
Ccdc158		SALL1		MYBPC1
Ccdc163		PCDH18		CENPF
Ccdc183		TNXB		ADAMTS9
Ccdc185		KIAA1217		THSD4
Ccdc22		VCAN		CUL9
Ccdc33		DPYD		CNTN1
Ccdc39		LAMA3		PTPN13
Ccdc64		ALPK2		FRMPD1
Ccdc71		COL5A2		MCF2
Cchcr1		PXDNL		NIPBL
Cd209e		ZNF536		TAS1R2
Cd209f		ASTN1		USP34
Cd36		NLRP5		NETO1
Cd97		KCNT2		ATP7B
Cdc42ep3		CFTR
Cdh20		KMT2A
Cdh7		FER1L6
Cdhr1		TMEM132B
Cdr1		PCSK5
Ceacam3		RP1L1
Cenpf		DSC3
Cenpi		LAMA5
Cep135		MORC1
Cep290		ADAMTS18
Cep350		SLIT3
Cep57l1		PLCE1
Ces3a		NEBL
Cfap44		KALRN
Cfap57		TRHDE
Cfap74		SPAG17
Cfh		OTOGL
Cgn		TRRAP
Chd7		NWD1
Chil3		EPHA6
Chil6		STAB1
Chrdl2		CACNA1C
Chrnb1		CNTN4
Chst7		COL14A1
Chtf18		KMT2C
Ciapin1		COL6A6
Cib1		SACS
Cic		CACNA2D3
Cidec		ST18
Cilp		C7
Clasp2		SCAND3
Clca2		MTUS2
Cldn14		CDH23
Clec18a		OTOF
Clec4f		PTPRK
Clnk		FREM1
Clstn2		SYNE2
Clta		BRINP3
Cmya5		ZFPM2
Cntn1		PCNX2
Cntnap1		KCNH7
Cntnap2		MDN1
Cntnap5a		HUWE1
Cntnap5c		SPEF2
Col10a1		PPP1R3A
Col11a1		DSG4
Col12a1		ANO4
Col1a1		NRXN1
Col23a1		DCHS2
Col25a1		PIK3C2G
Col3a1		MYH7
Col4a3		ADAM7
Col4a6		ADCY8
Col5a1		HECW2
Col6a5		F8
Col8a2		DST
Colec12		PDZD2
Colq		PRDM9
Cpa3		SCN2A
Cpa5		XDH
Cped1		TP63
Cr2		CASR
Crb2		CFAP54
Crhr2		HERC2
Crim1		FBN2
Crocc		BIRC6
Crxos		BCLAF1
Crybb3		GRIN2B
Crygc		SLC9C2
Crygd		MYH15
Csf1r		ERBB4
Csf3r		SCN3A
Csgalnact2		FREM2
Csl		MUC4
Csmd2		CNTNAP5
Csmd3		EPPK1
Csn1s2b		KIAA1210
Cspg4		GRM3
Csrnp2		TG
Ctnnd1		IGSF10
Cts8		ERC2
Cttn		UBR4
Cul4b		DSC1
Cul7		LAMA1
Cul9		ALMS1
Cxxc5		NF1
Cyhr1		IGSF1
Cyp11b2		NDST4
Cyp2c68		CACNA1S
Cyp2d22		PLXNA4
Cyp2j9		XIRP1
Cyp3a25		FCRL5
Cyp4a14		MYH13
Cyp4a30b		JCAD
Cystm1		DSG3
D10Bwg1379e		MYO5B
D15Ertd621e		DCDC1
D430041D05Rik		COL4A1
D930015E06Rik		TENM4
Dag1		DSCAML1
Dap3		PAK5
Dapk1		PLCB1
Dazl		CDH6
Dbh		HSPG2
Dcc		NRK
Dclre1a		DNAH1
Dctd		COL4A6
Dctn1		TENM2
Dcun1d2		SORCS3
Ddi1		SPTB
Ddx47		NLRP4
Ddx54		ABCB5
Dear1		ABCA4
Dfna5		MYO3A
Dfnb59		MYO7B
Dgkd		TRPM6
Dhx34		COL11A2
Dip2c		MYCBP2
Diras2		TMC5
Dkk2		ARID2
Dkkl1		SPEG
Dlgap3		VPS13D
Dlgap4		HECW1
Dmbt1		SAMD9L
Dmd		ADGRL2
Dmkn		MYOM2
Dnah1		SDK1
Dnah10		CATSPERB
Dnah17		GRID2
Dnah8		TP53
Dnajc13		HRNR
Dnajc14		ZNF208
Dnajc2		PPFIA2
Dnase1l1		KCNQ3
Dnmbp		HDAC9
Dnmt3a		HECTD4
Dnmt3b		GRIN3A
Dock1		GPR179
Dock10		DSG1
Dock3		TPO
Dock8		DYNC2H1
Dok7		AHNAK
Dolpp1		VPS13B
Dopey1		EVPL
Dppa3		LTBP2
Dppa5a		PHKA1
Dpysl3		NCKAP5
Dsg1b		USP29
Dtx3l		MAST4
Dupd1		RIMS2
Dusp3		ROBO2
Dyrk1b		NLRP13
E130308A19Rik		NOTCH4
Egflam		ABCC9
Egr4		PLEC
Ehbp1l1		ATP13A5
Ehhadh		DMD
Ehmt1		TECTA
Elf1		CFAP47
Elp5		COL1A1
Eml3		PDE1C
Emp3		SEZ6L
Enah		PCDHB8
Enam		MYLK
Enox2		NAV3
Enpp3		RGPD3
Ep300		CHD5
Epas1		SLC8A3
Epb4.1		KEL
Epha5		TAF1L
Epha6		SH3RF2
Epm2a		MAP1A
Eps8l3		STK31
Ergic3		NLRP11
Erlec1		CDH8
Ero1l		ADAM28
Errfi1		MBD5
Esyt3		GRM8
Etfdh		FRMPD2
Evc2		FAM47C
Exd1		FAM47A
F7		ENAM
F8		CHL1
F830016B08Rik		COL19A1
Fads1		KDR
Fam132b		ANK1
Fam135b		MUC2
Fam13c		FSIP2
Fam154b		CACNA1G
Fam160a1		CCDC141
Fam160b2		MROH7-TTC4
Fam171a2		AKAP9
Fam186b		MED12L
Fam24a		LAMB4
Fam71e2		SCN7A
Fan1		ZNF99
Fasn		SDK2
Fat1		TNN
Fat4		NUP210
Fbf1		RIMS1
Fbxo2		NLRP3
Fbxo4		CDH9
Fbxw24		SYNPO2
Fcnb		KCNQ5
Fech		GRM7
Fgfr1		F5
Fgg		RNF17
Fkbp8		CELSR1
Flna		LCT
Flnc		COL2A1
Fmn2		TRPC4
Fmnl3		GALNT17
Fndc1		FNDC1
Fnip2		WDFY3
Folr4		RPTN
Fosb		ALK
Foxp4		COL27A1
Fpr3		OGDHL
Frem1		AKAP6
Frem2		SZT2
Frmd3		CDH18
Frmd5		BRINP1
Frmpd1		TDRD5
Fscb		GRIA1
Fst		GRIA2
Ftl1		THSD7A
Fut1		PDE4DIP
Fzd2		ASTN2
G6pd2		LRRC7
Gabbr2		ADAM29
Gabrr1		CARD11
Gadd45gip1		CFH
Gal3st4		CR2
Galnt6		CHD6
Galnt7		DUOX2
Galr2		ITPR1
Gas2l2		HERC1
Gcfc2		PTPRC
Gcn1l1		ZZEF1
Gcnt3		ARAP2
Gdap1l1		HCN1
Gdf7		MARCO
Gigyf1		DAB1
Glipr1		TMEM132D
Glt25d1		NLRP9
Gm15800		NLRP1
Gm4922		ACSM2B
Gna15		CTNND2
Gnat1		VPS13C
Golgb1		C8B
Gpkow		CR1
Gpr111		C3
Gpr149		LRRC4C
Gpr65		COL9A1
Gprin1		DISP3
Gps1		COL24A1
Gpsm1		HIVEP3
Grap		TEP1
Grasp		ADAMTS12
Gria4		DYNC1H1
Grid2		C8ORF34
Grin2a		LRBA
Grin2d		COL1A2
Grin3a		HEPHL1
Grwd1		CNTNAP4
Gucy2f		CACNA1A
Hacl1		PCDHAC1
Hapln4		TLR4
Hars2		TEX15
Has1		TIAM2
Hc		SRCAP
Hcfc1		GLI2
Hcn4		SLCO1B3
Herc3		TSHZ2
Hid1		KIF4B
Hira		WDR49
Hist1h2bh		EGFLAM
Hkdc1		PKD1L2
Hmgcll1		TRPM2
Hnrnpu		ANO2
Hnrnpul2		MYOM3
Hoxb7		EPHA7
Hps5		GCN1
Hpse2		SAMD9
Hras		GUCY2C
Hs3st6		RFX6
Hscb		ITGA4
Hsd17b14		DDX60
Hsd3b7		APC
Hsdl1		CHD7
Hsp90ab1		GPR158
Htr1d		PTPRN2
Htt		SRGAP3
Ice2		GFRAL
Ifi202b		TCHHL1
Ifnb1		LIFR
Ifnlr1		DSC2
Ift74		OSMR
Igsf9b		ZFHX3
Ikzf1		MYO16
Il12rb2		KLHDC7A
Il1rl1		PRKDC
Il23r		RBP3
Il2rb		MYT1L
Il4ra		FAT1
Inpp4a		INSRR
Inpp4b		NLRP12
Inppl1		ABCC6
Ip6k3		HTT
Iqgap2		SLC9C1
Irf7		MYH11
Itga1		MGA
Itga2b		DOCK2
Itgae		ADGRF5
Itgb8		ADAMTS2
Itih2		ST6GAL2
Itpka		AGBL1
Kank1		ADAMTS19
Katnbl1		CDKN2A
Kbtbd4		GPRC6A
Kcnab1		FBN1
Kcnb1		MYH6
Kcnc2		KSR2
Kcng2		ZBBX
Kcnh7		ABCA8
Kcnj15		PKD1
Kcnj6		VPS13A
Kcnn3		PLB1
Kcnt2		SIPA1L1
Khsrp		CPED1
Kif14		ATP8B4
Kif26b		CDH10
Kif27		FYB2
Kif5a		THEMIS
Kif9		MYO9A
Kirrel3		MAGI1
Klf15		TNC
Klhl14		SPTBN5
Klra8		RGS7
Kmo		PCNT
Kmt2d		CNTN6
Kndc1		SLC15A2
Kpna3		PLCZ1
Krba1		SPEN
Krcc1		ABCB11
Krt72		ITGA8
Krt76		ENPEP
Krtap10-10		C8A
Krtap11-1		SHANK2
Krtap4-6		CHD8
Kynu		DMXL2
Lama2		CELSR3
Lamb2		SRRM2
Lamb3		DOCK8
Lamc3		HIVEP1
Lancl2		SP140
Lcn6		ADAMTSL3
Lctl		BRINP2
Ldoc1		IL7R
Lgals12		NYNRIN
Limk2		PCDHB4
Lipc		STON1-GTF2A1L
Lman2		NBEAL2
Lmnb1		USP6
Lmtk3		TRIOBP
Lnx1		FILIP1
LOC100504608		LRRK2
Lphn3		EP400
Lpl		ABCC3
Lpp		SPATA31E1
Lrba		CCDC88C
Lrfn2		COL17A1
Lrig3		GHR
Lrp1		SLC8A1
Lrp3		GTF3C1
Lrp4		SGSM1
Lrrc28		CFAP65
Ltbp2		PLG
Ly6g6e		SNAP91
Lypla1		CUX2
Macc1		ILDR1
Macf1		DPP10
Magee1		PDE1A
Magee2		PCDHB7
Map1a		SPTBN4
Map3k1		CEP350
Map3k4		NALCN
Map7		A2ML1
Mapk10		ARPP21
Mapk8ip2		NCKAP1L
Mapkbp1		NCAN
March7		A2M
Mark2		GPC5
Mast4		RIMBP2
Matn2		CHGB
Mbd6		FGA
Mbl1		PRB2
Mcf2		KMT2B
Mcm5		STYXL2
Mdfi		CNGB3
Mefv		SIGLEC1
Mep1a		GABRG1
Mettl21c		SLCO6A1
Mfap3l		NRXN3
Mga		CAPN13
Mgat5b		POF1B
Micalcl		EPHA3
Mlf2		ARFGEF3
Mlkl		PCDHB1
Mlph		NCOR2
Mlxipl		RUNX1T1
Mmp10		FSTL5
Mnd1		UTRN
Mocs3		FLT1
Mpeg1		SPATA31H1
Mpl		TSPOAP1
Mrgprb2		SIPA1L3
Mrgprx1		ATP13A4
Mrps36		KL
Msh4		PTPRZ1
Msh5		TMEM200A
Msln		PRLR
Mtmr14		ATP10D
Muc19		TRPV5
Muc5b		KIF21B
Mug1		SCN4A
Mug2		GALNT13
Mup17		BMPER
Mvk		CACNA1H
Myb		CACNA1I
Mybpc1		SETBP1
Mycbpap		TLN2
Myh1		UNC13A
Myh13		ZNF560
Myh15		KIAA0319
Myh3		DDX60L
Myh6		POM121L12
Myh7		DIDO1
Myh9		NLRP2
Myl12b		ABCB1
Mylk2		FLNA
Myo10		CDH4
Myo16		LIMCH1
Myo5a		SLITRK3
Myom2		POLQ
Mypn		SLC9A4
N6amt1		SLC38A4
Nagpa		CSF2RB
Naip1		CDH12
Naip7		LTBP1
Nanog		RNF213
Nap1l2		EYA4
Nbea		GIMAP8
Nbeal2		CWH43
Ncam1		ADAMTSL1
Ncf4		MTOR
Nckap5		HEPH
Nckap5l		ANKRD11
Ncoa1		CACNA1B
Ndst3		PLXNB1
Ndufaf7		SHROOM4
Ndufs3		LYST
Nefm		VWA3B
Neo1		PGK2
Nes		ZEB1
Neto1		NOTCH3
Neurl3		NFASC
Neurod6		KCNB1
Nfx1		POTEG
Nhsl1		AMER3
Ninl		EML5
Nipa1		EXPH5
Nipbl		CYP2C9
Nit1		COL28A1
Nlrc5		SLITRK1
Nlrp12		PRRC2A
Nlrp4g		FRY
Nme5		CYP2C19
Nol8		GK2
Nomo1		LEPR
Nos3		KANK4
Npas2		MERTK
Npat		DOCK4
Npy2r		MYO1F
Nrep		EFCAB6
Nrn1		PLXDC2
Nsd1		LRRIQ3
Ntn5		COL4A2
Ntng2		ADAMDEC1
Ntsr2		TIE1
Nubpl		CCNB3
Nudt3		ASPM
Nudt7		MCTP2
Nup155		CACNA1D
Nup210l		PCDHA1
Nup62		PCDHA8
Nup62-il4i1		CREBBP
Nwd2		FGD5
Nxpe4		ZNF676
Nxph3		PLCL2
Nyap1		ZSWIM2
Oat		UGT2B4
Obox1		ADH1B
Obscn		NLRP10
Odf2		ATR
Oosp3		KCND2
Os9		FBXO40
Osbpl5		FN1
Osbpl6		FRYL
Otog		SLC27A6
Otud7a		ELOA2
Otud7b		EPG5
P2rx7		CGNL1
P4ha3		WDR72
P4hb		TRERF1
P4htm		DOCK11
Pabpc2		ADGRL3
Pabpc4		ADAMTS7
Pah		TRPC5
Pak4		CLCN1
Paqr3		TET1
Pard3b		ASH1L
Parp14		EPHB2
Parp8		MICAL3
Pax5		KLHL13
Pbld2		CNOT1
Pcdh11x		PCARE
Pcdha2		ZNF804B
Pcdhb18		OR4K1
Pcdhb19		AXDND1
Pcdhb4		BRCA2
Pcdhgb1		PATJ
Pcdhgc4		KIAA1549
Pced1b		YLPM1
Pclo		PHLDB2
Pcnxl3		IMPG1
Pde5a		C10ORF71
Pde6c		ADCY10
Pdik1l		MAGEC3
Pdlim2		OR4A15
Pdlim3		NUP210L
Pds5b		FLT4
Pdzd2		CTNNA3
Pdzk1		POTEE
Peak1		FRMPD4
Perm1		NYAP2
Pglyrp2		SERPINB3
Phactr3		ANKHD1
Phactr4		BMP5
Phc2		ATP2B2
Phex		TRPC7
Phf3		MPP7
Phldb1		DICER1
Piezo2		ALPK3
Pigx		WNK3
Pipox		AOX1
Pitpnm2		UNC5D
Pkd1		PRDM16
Pkd1l2		SELP
Pkdrej		A1CF
Pkhd1l1		FASN
Pklr		PCDHB5
Pknox2		DLEC1
Pkp4		MYOF
Pla2g15		LY75
Pla2g2a		SPINK5
Pla2r1		ZNF462
Plaa		PLA2R1
Plcb4		ZNF229
Plec		CAD
Plekha4		FRMPD3
Plekha6		CYP2C8
Plekhg6		DLG2
Plk1		NTRK3
Pnck		NUTM1
Pnkp		PMFBP1
Pnmal1		SEMA3E
Poc5		NME8
Pof1b		ATP10B
Pole		UGT2B28
Polg		UBR5
Ppan		HELZ2
Ppfia2		CEMIP
Ppp1r42		CENPE
Ppp4c		ADGRL4
Pramel5		ICE1
Pramel6		ABTB3
Prb1		USP9X
Prcc		PTPRF
Prcp		SCN8A
Prdm1		LILRA1
Prdm15		CORIN
Prdx3		LILRB4
Prex2		NCOR1
Prkdc		HCRTR2
Prl3b1		SHROOM3
Prl8a6		SLC4A10
Prmt3		C2CD3
Prmt6		TANC2
Prr12		ACACA
Prss44		RPGRIP1
Psmb8		NBAS
Psme1		IQGAP2
Psmg1		DGKI
Ptchd1		CTNNA2
Ptchd2		SLC22A9
Ptchd3		COL15A1
Ptk2b		CFHR5
Ptpn11		SPOCK3
Ptpn13		SLC12A5
Ptpn3		KIF1A
Ptprc		PPP1R9A
Ptprd		SYCP1
Ptprq		MAP3K21
Ptprt		DOCK10
Pvrl4		CDHR2
Pygm		DOCK9
Pzp		MYO3B
Qrfpr		TRPC6
Rab11fip4		BPTF
Rab44		PZP
Rab5c		PPP4R4
Rab6b		PTPRO
Racgap1		USP26
Rad21		LILRB1
Rai1		SETD1A
Rasa4		PCDHB3
Rasgrp3		MEGF10
Rasgrp4		MYPN
Rassf5		ATRNL1
Raver1		DOP1B
Rax		ADAM2
Rbbp8nl		ARHGAP29
Rbfox1		PIKFYVE
Rbm26		GRIK2
Rbm41		SLC4A8
Rbm47		ACACB
Rcor3		TRIO
Rdh19		ZNF423
Resp18		ITGAD
Rfx4		ADH1C
Rgl3		FLT3
Rgmb		DLG5
Rgs14		CILP
Rgs3		CYP2C18
Rhcg		IGSF9B
Rhobtb1		CFHR4
Rhpn1		HDC
Rimbp2		KIF2B
Rims2		FUT9
Rin1		NPHS1
Ring1		SEMA5B
Rnf145		DSG2
Rnf165		REV3L
Rnf207		CPS1
Rnft2		OR51S1
Rnpep		SLC44A5
Rnpepl1		HIVEP2
Ror2		PDE3A
Rorb		MCTP1
Rp1l1		TNNI3K
Rpap3		CRYBG1
Rpl13a		CLSTN2
Rpl18		MOV10L1
Rplp0		GRID1
Rps6ka6		ZNF711
Rsad1		CCDC158
Rsf1		GLRB
Runx1t1		ITGB4
Rusc1		ABCA6
Ryr2		SLCO1B7
Ryr3		PARD3B
Sae1		DGKB
Safb2		CDH7
Sap30bp		UGT3A1
Scaf8		PTCHD3
Scaper		TBX15
Scara3		MEGF8
Scd2		RGS22
Scd3		CCT8L2
Scg2		SERPINI2
Scgb2b19		ATP8A1
Scml2		UGT2B15
Scn2a1		HCFC1
Scrt2		NELL2
Sctr		MME
Sdk1		CFAP58
Sec14l1		ACSS3
Sec24c		COL8A1
Sec31a		SMARCA4
Seh1l		MUC3A
Sel1l		PKDREJ
Sema3f		LRRIQ1
Sema4d		ADAMTS16
Sema6b		MAP3K9
Serac1		MSR1
Sergef		SYNJ2
Serpina3j		ZFYVE26
Serpina3k		SYT10
Serpina7		PCDHA5
Serpine1		PCDHA3
Setx		SEC16A
Sfmbt1		LRFN2
Sgca		ANGPT1
Sh3bp1		OR4M2
Sh3bp4		RANBP2
Sh3kbp1		NLGN4X
Sh3rf1		ZNF385D
Shc4		UGT2A3
Shkbp1		NLRP14
Shq1		CILP2
Shroom2		MYBPC1
Simc1		ZIM3
Sipa1		NPC1L1
Sipa1l2		F13B
Six4		SLC9A2
Ski		MIA2
Slc10a4		PSG9
Slc10a6		COBL
Slc14a2		ATP1A3
Slc15a3		LIPI
Slc16a9		GLIS3
Slc17a8		CENPF
Slc18a1		ADAMTS9
Slc22a21		THSD4
Slc24a3		CUL9
Slc25a13		ADAMTS10
Slc25a2		MAP3K5
Slc26a4		TEK
Slc35a5		FGFR2
Slc37a3		SYT16
Slc38a10		PCDHA6
Slc38a4		PI4KA
Slc38a5		PCDH17
Slc44a5		CPXM2
Slc45a4		ARHGAP44
Slc5a9		TDRD1
Slc6a1		TTBK1
Slc6a18		CNTN1
Slc7a4		SLC5A8
Slc8a1		PLCG2
Slc8a2		ZNF479
Slc9a3		DENND3
Slc9c1		NLRP7
Slfn8		ACE
Slitrk4		PTPN13
Slk		KCNH6
Smad9		GRM6
Smarcc1		FRMPD1
Smcr8		MCF2
Smg9		NIPBL
Smndc1		EGF
Snai3		PRRC2C
Sncaip		NID2
Snx21		HNF4G
Sobp		TAS1R2
Sorbs2		PTEN
Sorbs3		NELL1
Sox18		DSPP
Spaca4		ACSM4
Spag6		COL20A1
Spata31d1b		PXDN
Spata31d1d		ATG2A
Spatc1		GABRA6
Sphk2		MAGI2
Spta1		LMO7
Sptbn4		MYOM1
Srp72		MRC2
Srsf9		USP34
St18		PCDHGA1
Stard13		ADAMTS14
Stat4		MTCL1
Steap1		MUSK
Stil		NETO1
Stradb		TPTE2
Stxbp5		SALL3
Sult1e1		ATP7B
Supt6		PLEKHA7
Sv2a		GRIK3
Svep1		ADCY1
Svopl		VWA8
Sybu		ARHGEF17
Sycp2		CCDC178
Syndig1l		ITGA7
Syne1		CASS4
Syne2		THBS1
Synj2		ACSM2A
Synpo		FMO3
Synpo2		MAP2
Syt12
Szt2
Taar6
Taar8b
Tanc1
Tarm1
Tars2
Tas1r2
Tas2r117
Tas2r130
Tas2r139
Tas2r144
Taz
Tbc1d2
Tbc1d4
Tbr1
Tbx15
Tbx2
Tdrd5
Tec
Tekt5
Tet1
Tet2
Tet3
Tfip11
Tg
Tgfbr3
Tgm3
Thbs4
Thnsl1
Thrb
Thsd4
Thtpa
Tiam2
Timm23
Tle1
Tlr12
Tlr6
Tm9sf2
Tmc5
Tmem143
Tmem72
Tmem8c
Tmprss11c
Tmprss7
Tmtc3
Tnc
Tnfaip3
Tnfrsf19
Tnfrsf21
Tnfsf18
Tnfsf8
Tnn
Tns1
Tns3
Tpcn1
Tpte
Trappc9
Treh
Trerf1
Tril
Trim34b
Trim66
Trim69
Trim9
Triml2
Triobp
Tro
Trpc5
Trpm7
Trpv4
Trrap
Tsc22d2
Tspan10
Ttc23l
Ttc3
Tti1
Ttll11
Ttn
Ttyh2
Tuba3a
Tubgcp2
Tulp1
Tulp4
Uba7
Ubr2
Ubtd1
Ugt2b38
Uhrf1bp1
Unc13b
Unc5a
Unc5b
Unc79
Upb1
Upf1
Upk1b
Uqcrc2
Ush1c
Ush2a
Usp11
Usp15
Usp17le
Usp26
Usp34
Usp38
Usp53
Vmn1r12
Vmn1r174
Vmn1r194
Vmn1r22
Vmn1r225
Vmn1r5
Vmn1r87
Vmn2r1
Vmn2r100
Vmn2r101
Vmn2r109
Vmn2r113
Vmn2r124
Vmn2r14
Vmn2r25
Vmn2r26
Vmn2r51
Vmn2r57
Vmn2r6
Vmn2r60
Vmn2r63
Vmn2r65
Vmn2r66
Vmn2r7
Vmn2r82
Vmn2r86
Vmn2r88
Vmn2r9
Vmn2r97
Vps13b
Vps13d
Vrtn
Vwa5b2
Vwce
Wbp2nl
Wdfy4
Wdr17
Wdr19
Wdr43
Wdr75
Wdr77
Wdr95
Wisp3
Wiz
Wnk2
Wnk3
Wrap53
Xpo7
Zan
Zap70
Zar1l
Zbtb25
Zc2hc1b
Zc3h12d
Zcchc16
Zcchc3
Zdhhc1
Zfp318
Zfp341
Zfp366
Zfp384
Zfp385b
Zfp474
Zfp575
Zfp703
Zfp763
Zfp764
Zfp831
Zfp961
Zfx
Zmym3
Znf512b
Zscan4d
Zswim2
Zyx
