# Supplementary material for: Loss of Lkb1 cooperates with BrafV600E and ultraviolet radiation, increasing melanoma multiplicity and neural‐like dedifferentiation
Source: Mol Oncol. 2024 Aug 8;19(2):329–43. doi: 10.1002/1878-0261.13715 (PMC11792986; doi:10.1002/1878-0261.13715)
Supplement: Supplementary file 2 — Table S2. Melanoma subtype gene signatures. [file MOL2-19-329-s001.xlsx]

## Sheet: melanocyte dediff. signatures
Subtype Signatures,
Gene	Signature	Description
AJUBA	Undifferentiated	ajuba LIM protein
TOR4A	Undifferentiated	torsin family 4, member A
MARCH4	Undifferentiated	membrane-associated ring finger (C3HC4) 4, E3 ubiquitin protein ligase
ZDHHC2	Undifferentiated	Zinc finger, DHHC-type containing 2
ZNF467	Undifferentiated	Zinc finger protein 467
ZNF185	Undifferentiated	Zinc finger protein 185 (LIM domain)
ZIC2	Undifferentiated	Zic family member 2 (odd-paired homolog, Drosophila)
VASN	Undifferentiated	Vasorin
UCP2	Undifferentiated	Uncoupling protein 2 (mitochondrial, proton carrier)
GALNT6	Undifferentiated	UDP-N-acetyl-alpha-D-galactosamine:polypeptide N-acetylgalactosaminyltransferase 6 (GalNAc-T6)
TNFAIP2	Undifferentiated	Tumor necrosis factor, alpha-induced protein 2
TNFSF18	Undifferentiated	Tumor necrosis factor (ligand) superfamily, member 18
TMEM40	Undifferentiated	Transmembrane protein 40
TMEM200A	Undifferentiated	Transmembrane protein 200A
TMEM184A	Undifferentiated	Transmembrane protein 184A
TBL1X	Undifferentiated	Transducin (beta)-like 1X-linked
TRERF1	Undifferentiated	Transcriptional regulating factor 1
TOX	Undifferentiated	Thymocyte selection-associated high mobility group box
TBC1D2	Undifferentiated	TBC1 domain family, member 2
SFN	Undifferentiated	Stratifin
SAMD12	Undifferentiated	Sterile alpha motif domain containing 12
SAMD11	Undifferentiated	Sterile alpha motif domain containing 11
SOX9	Undifferentiated	SRY (sex determining region Y)-box 9
SLC8A1	Undifferentiated	Solute carrier family 8 (sodium/calcium exchanger), member 1
SLC38A4	Undifferentiated	Solute carrier family 38, member 4
SLC16A14	Undifferentiated	Solute carrier family 16, member 14 (monocarboxylic acid transporter 14)
SCN5A	Undifferentiated	Sodium channel, voltage-gated, type V, alpha subunit
SCNN1A	Undifferentiated	Sodium channel, nonvoltage-gated 1 alpha
SH3RF2	Undifferentiated	SH3 domain containing ring finger 2
SERPINB7	Undifferentiated	Serpin peptidase inhibitor, clade B (ovalbumin), member 7
SLPI	Undifferentiated	Secretory leukocyte peptidase inhibitor
SECTM1	Undifferentiated	Secreted and transmembrane 1
RUNX2	Undifferentiated	Runt-related transcription factor 2
ARHGAP29	Undifferentiated	Rho GTPase activating protein 29
REN	Undifferentiated	Renin
PAWR	Undifferentiated	PRKC, apoptosis, WT1, regulator
PSG9	Undifferentiated	Pregnancy specific beta-1-glycoprotein 9
PSG5	Undifferentiated	Pregnancy specific beta-1-glycoprotein 5
PSG4	Undifferentiated	Pregnancy specific beta-1-glycoprotein 4
PBX1	Undifferentiated	Pre-B-cell leukemia homeobox 1
PLAGL1	Undifferentiated	Pleiomorphic adenoma gene-like 1
PHLDB2	Undifferentiated	Pleckstrin homology-like domain, family B, member 2
PLEKHA6	Undifferentiated	Pleckstrin homology domain containing, family A member 6
PDGFC	Undifferentiated	Platelet derived growth factor C
PLAU	Undifferentiated	Plasminogen activator, urokinase
PKP2	Undifferentiated	Plakophilin 2
PLAC8	Undifferentiated	Placenta-specific 8
PADI3	Undifferentiated	Peptidyl arginine deiminase, type III
PITX1	Undifferentiated	Paired-like homeodomain 1
NUAK1	Undifferentiated	NUAK family, SNF1-like kinase, 1
NTNG1	Undifferentiated	Netrin G1
NMT2	Undifferentiated	N-myristoyltransferase 2
MYEOV	Undifferentiated	Myeloma overexpressed (in a subset of t(11;14) positive multiple myelomas)
MICAL2	Undifferentiated	Microtubule associated monoxygenase, calponin and LIM domain containing 2
MGST1	Undifferentiated	Microsomal glutathione S-transferase 1
MECOM	Undifferentiated	MDS1 and EVI1 complex locus
LYPD6B	Undifferentiated	LY6/PLAUR domain containing 6B
LAMA5	Undifferentiated	Laminin, alpha 5
KISS1	Undifferentiated	KiSS-1 metastasis-suppressor
KRT86	Undifferentiated	Keratin 86
KRT81	Undifferentiated	Keratin 81
KRT80	Undifferentiated	Keratin 80
KRT8	Undifferentiated	Keratin 8
KRT7	Undifferentiated	Keratin 7
KRT18	Undifferentiated	Keratin 18
JUP	Undifferentiated	Junction plakoglobin
IL7R	Undifferentiated	Interleukin 7 receptor
IL4R	Undifferentiated	Interleukin 4 receptor
IRS1	Undifferentiated	Insulin receptor substrate 1
IGFN1	Undifferentiated	Immunoglobulin-like and fibronectin type III domain containing 1
HES7	Undifferentiated	Hairy and enhancer of split 7 (Drosophila)
GDA	Undifferentiated	Guanine deaminase
GLIS2	Undifferentiated	GLIS family zinc finger 2
GATA2	Undifferentiated	GATA binding protein 2
GPRC5C	Undifferentiated	G protein-coupled receptor, family C, group 5, member C
GPRC5A	Undifferentiated	G protein-coupled receptor, family C, group 5, member A
FMNL1	Undifferentiated	Formin-like 1
FOXA1	Undifferentiated	Forkhead box A1
FLNC	Undifferentiated	Filamin C, gamma
FERMT1	Undifferentiated	Fermitin family member 1
FAT4	Undifferentiated	FAT tumor suppressor homolog 4 (Drosophila)
FAM196B	Undifferentiated	Family with sequence similarity 196, member B
ELFN2	Undifferentiated	Extracellular leucine-rich repeat and fibronectin type III domain containing 2
EGFR	Undifferentiated	Epidermal growth factor receptor
DSE	Undifferentiated	Dermatan sulfate epimerase
DMBT1	Undifferentiated	Deleted in malignant brain tumors 1
DIO2	Undifferentiated	Deiodinase, iodothyronine, type II
DOCK2	Undifferentiated	Dedicator of cytokinesis 2
CYP2S1	Undifferentiated	Cytochrome P450, family 2, subfamily S, polypeptide 1
CRIM1	Undifferentiated	Cysteine rich transmembrane BMP regulator 1 (chordin-like)
CDK15	Undifferentiated	Cyclin-dependent kinase 15
CORO6	Undifferentiated	Coronin 6
COLEC10	Undifferentiated	Collectin sub-family member 10 (C-type lectin)
CCDC88C	Undifferentiated	Coiled-coil domain containing 88C
CCDC69	Undifferentiated	Coiled-coil domain containing 69
F3	Undifferentiated	Coagulation factor III (thromboplastin, tissue factor)
F2RL1	Undifferentiated	Coagulation factor II (thrombin) receptor-like 1
CLU	Undifferentiated	Clusterin
CDYL2	Undifferentiated	Chromodomain protein, Y-like 2
CITED2	Undifferentiated	Cbp/p300-interacting transactivator, with Glu/Asp-rich carboxy-terminal domain, 2
CARD11	Undifferentiated	Caspase recruitment domain family, member 11
CPA4	Undifferentiated	Carboxypeptidase A4
CREB3L1	Undifferentiated	CAMP responsive element binding protein 3-like 1
CNN1	Undifferentiated	Calponin 1, basic, smooth muscle
CALB2	Undifferentiated	Calbindin 2
CDH4	Undifferentiated	Cadherin 4, type 1, R-cadherin (retinal)
BTBD11	Undifferentiated	BTB (POZ) domain containing 11
BDNF	Undifferentiated	Brain-derived neurotrophic factor
BASP1	Undifferentiated	Brain abundant, membrane attached signal protein 1
BNC1	Undifferentiated	Basonuclin 1
ATP8B1	Undifferentiated	ATPase, aminophospholipid transporter, class I, type 8B, member 1
ABCG2	Undifferentiated	ATP-binding cassette, sub-family G (WHITE), member 2
ARMC4	Undifferentiated	Armadillo repeat containing 4
ANKRD1	Undifferentiated	Ankyrin repeat domain 1 (cardiac muscle)
AR	Undifferentiated	Androgen receptor
AMIGO2	Undifferentiated	Adhesion molecule with Ig-like domain 2
ADAMTSL1	Undifferentiated	ADAMTS-like 1
ACSL5	Undifferentiated	Acyl-CoA synthetase long-chain family member 5
VIT	Undifferentiated-Neural crest-like	Vitrin
VIPR1	Undifferentiated-Neural crest-like	Vasoactive intestinal peptide receptor 1
VEGFC	Undifferentiated-Neural crest-like	Vascular endothelial growth factor C
TWIST2	Undifferentiated-Neural crest-like	Twist homolog 2 (Drosophila)
TNFRSF12A	Undifferentiated-Neural crest-like	Tumor necrosis factor receptor superfamily, member 12A
TPM1	Undifferentiated-Neural crest-like	Tropomyosin 1 (alpha)
TPBG	Undifferentiated-Neural crest-like	Trophoblast glycoprotein
TLE4	Undifferentiated-Neural crest-like	Transducin-like enhancer of split 4 (E(sp1) homolog, Drosophila)
TOX2	Undifferentiated-Neural crest-like	TOX high mobility group box family member 2
TLR4	Undifferentiated-Neural crest-like	Toll-like receptor 4
THSD4	Undifferentiated-Neural crest-like	Thrombospondin, type I, domain containing 4
STX1A	Undifferentiated-Neural crest-like	Syntaxin 1A (brain)
SYT1	Undifferentiated-Neural crest-like	Synaptotagmin I
SYNPO	Undifferentiated-Neural crest-like	Synaptopodin
STRA6	Undifferentiated-Neural crest-like	Stimulated by retinoic acid gene 6 homolog (mouse)
STC2	Undifferentiated-Neural crest-like	Stanniocalcin 2
SPRED3	Undifferentiated-Neural crest-like	Sprouty-related, EVH1 domain containing 3
SPOCD1	Undifferentiated-Neural crest-like	SPOC domain containing 1
SPOCK1	Undifferentiated-Neural crest-like	Sparc/osteonectin, cwcv and kazal-like domains proteoglycan (testican) 1
SLC2A1	Undifferentiated-Neural crest-like	Solute carrier family 2 (facilitated glucose transporter), member 1
SLC16A2	Undifferentiated-Neural crest-like	Solute carrier family 16, member 2 (monocarboxylic acid transporter 8)
SLC14A1	Undifferentiated-Neural crest-like	Solute carrier family 14 (urea transporter), member 1 (Kidd blood group)
SLC12A8	Undifferentiated-Neural crest-like	Solute carrier family 12 (potassium/chloride transporters), member 8
SMAGP	Undifferentiated-Neural crest-like	Small cell adhesion glycoprotein
SLIT2	Undifferentiated-Neural crest-like	Slit homolog 2 (Drosophila)
SDK1	Undifferentiated-Neural crest-like	Sidekick homolog 1, cell adhesion molecule (chicken)
STAC	Undifferentiated-Neural crest-like	SH3 and cysteine rich domain
SLFN11	Undifferentiated-Neural crest-like	Schlafen family member 11
S100A2	Undifferentiated-Neural crest-like	S100 calcium binding protein A2
ROBO4	Undifferentiated-Neural crest-like	Roundabout homolog 4, magic roundabout (Drosophila)
RAB27B	Undifferentiated-Neural crest-like	RAB27B, member RAS oncogene family
PKIA	Undifferentiated-Neural crest-like	Protein kinase (cAMP-dependent, catalytic) inhibitor alpha
PRSS23	Undifferentiated-Neural crest-like	Protease, serine, 23
PAPPA	Undifferentiated-Neural crest-like	Pregnancy-associated plasma protein A, pappalysin 1
PRDM1	Undifferentiated-Neural crest-like	PR domain containing 1, with ZNF domain
KCNMA1	Undifferentiated-Neural crest-like	Potassium large conductance calcium-activated channel, subfamily M, alpha member 1
KCNN4	Undifferentiated-Neural crest-like	Potassium intermediate/small conductance calcium-activated channel, subfamily N, member 4
PODXL	Undifferentiated-Neural crest-like	Podocalyxin-like
PDGFRB	Undifferentiated-Neural crest-like	Platelet-derived growth factor receptor, beta polypeptide
PLAUR	Undifferentiated-Neural crest-like	Plasminogen activator, urokinase receptor
PXDN	Undifferentiated-Neural crest-like	Peroxidasin homolog (Drosophila)
PTX3	Undifferentiated-Neural crest-like	Pentraxin 3, long
NMNAT2	Undifferentiated-Neural crest-like	Nicotinamide nucleotide adenylyltransferase 2
NRP1	Undifferentiated-Neural crest-like	Neuropilin 1
NGEF	Undifferentiated-Neural crest-like	Neuronal guanine nucleotide exchange factor
NEGR1	Undifferentiated-Neural crest-like	Neuronal growth regulator 1
NRG1	Undifferentiated-Neural crest-like	Neuregulin 1
NTN4	Undifferentiated-Neural crest-like	Netrin 4
MT2A	Undifferentiated-Neural crest-like	Metallothionein 2A
MT1E	Undifferentiated-Neural crest-like	Metallothionein 1E
MPP4	Undifferentiated-Neural crest-like	Membrane protein, palmitoylated 4 (MAGUK p55 subfamily member 4)
LOXL2	Undifferentiated-Neural crest-like	Lysyl oxidase-like 2
LDOC1	Undifferentiated-Neural crest-like	Leucine zipper, down-regulated in cancer 1
LAMB3	Undifferentiated-Neural crest-like	Laminin, beta 3
JUN	Undifferentiated-Neural crest-like	Jun proto-oncogene
IL31RA	Undifferentiated-Neural crest-like	Interleukin 31 receptor A
IL11	Undifferentiated-Neural crest-like	Interleukin 11
IL1B	Undifferentiated-Neural crest-like	Interleukin 1, beta
ITGA3	Undifferentiated-Neural crest-like	Integrin, alpha 3 (antigen CD49C, alpha 3 subunit of VLA-3 receptor)
ITGA2	Undifferentiated-Neural crest-like	Integrin, alpha 2 (CD49B, alpha 2 subunit of VLA-2 receptor)
IGFBP6	Undifferentiated-Neural crest-like	Insulin-like growth factor binding protein 6
ID1	Undifferentiated-Neural crest-like	Inhibitor of DNA binding 1, dominant negative helix-loop-helix protein
INHBA	Undifferentiated-Neural crest-like	Inhibin, beta A
HRH1	Undifferentiated-Neural crest-like	Histamine receptor H1
GAS6	Undifferentiated-Neural crest-like	Growth arrest-specific 6
GLIPR1	Undifferentiated-Neural crest-like	GLI pathogenesis-related 1
GFRA1	Undifferentiated-Neural crest-like	GDNF family receptor alpha 1
GATA3	Undifferentiated-Neural crest-like	GATA binding protein 3
GPR176	Undifferentiated-Neural crest-like	G protein-coupled receptor 176
FZD2	Undifferentiated-Neural crest-like	Frizzled homolog 2 (Drosophila)
FJX1	Undifferentiated-Neural crest-like	Four jointed box 1 (Drosophila)
FOSL1	Undifferentiated-Neural crest-like	FOS-like antigen 1
FOXF1	Undifferentiated-Neural crest-like	Forkhead box F1
FBLIM1	Undifferentiated-Neural crest-like	Filamin binding LIM protein 1
FLNB	Undifferentiated-Neural crest-like	Filamin B, beta
FAM83G	Undifferentiated-Neural crest-like	Family with sequence similarity 83, member G
FAM20C	Undifferentiated-Neural crest-like	Family with sequence similarity 20, member C
FAM171A1	Undifferentiated-Neural crest-like	Family with sequence similarity 171, member A1
FAM155A	Undifferentiated-Neural crest-like	Family with sequence similarity 155, member A
ERRFI1	Undifferentiated-Neural crest-like	ERBB receptor feedback inhibitor 1
EFNB2	Undifferentiated-Neural crest-like	Ephrin-B2
DPYD	Undifferentiated-Neural crest-like	Dihydropyrimidine dehydrogenase
DKK1	Undifferentiated-Neural crest-like	Dickkopf homolog 1 (Xenopus laevis)
DOCK5	Undifferentiated-Neural crest-like	Dedicator of cytokinesis 5
CYR61	Undifferentiated-Neural crest-like	Cysteine-rich, angiogenic inducer, 61
CLMP	Undifferentiated-Neural crest-like	CXADR-like membrane protein
COL13A1	Undifferentiated-Neural crest-like	Collagen, type XIII, alpha 1
COL12A1	Undifferentiated-Neural crest-like	Collagen, type XII, alpha 1
COL5A1	Undifferentiated-Neural crest-like	Collagen, type V, alpha 1
F2RL2	Undifferentiated-Neural crest-like	Coagulation factor II (thrombin) receptor-like 2
C16orf45	Undifferentiated-Neural crest-like	Chromosome 16 open reading frame 45
C15orf52	Undifferentiated-Neural crest-like	Chromosome 15 open reading frame 52
C12orf75	Undifferentiated-Neural crest-like	Chromosome 12 open reading frame 75
CD163L1	Undifferentiated-Neural crest-like	CD163 molecule-like 1
CAV1	Undifferentiated-Neural crest-like	Caveolin 1, caveolae protein, 22kDa
CARD10	Undifferentiated-Neural crest-like	Caspase recruitment domain family, member 10
CLCF1	Undifferentiated-Neural crest-like	Cardiotrophin-like cytokine factor 1
CDH13	Undifferentiated-Neural crest-like	Cadherin 13, H-cadherin (heart)
BMP2	Undifferentiated-Neural crest-like	Bone morphogenetic protein 2
AXL	Undifferentiated-Neural crest-like	AXL receptor tyrosine kinase
ABCC3	Undifferentiated-Neural crest-like	ATP-binding cassette, sub-family C (CFTR/MRP), member 3
ARNTL2	Undifferentiated-Neural crest-like	Aryl hydrocarbon receptor nuclear translocator-like 2
ANTXR2	Undifferentiated-Neural crest-like	Anthrax toxin receptor 2
ANXA1	Undifferentiated-Neural crest-like	Annexin A1
AKR1C3	Undifferentiated-Neural crest-like	Aldo-keto reductase family 1, member C3 (3-alpha hydroxysteroid dehydrogenase, type II)
ARL4C	Undifferentiated-Neural crest-like	ADP-ribosylation factor-like 4C
PXYLP1	Neural crest-like	2-phosphoxylose phosphatase 1
CXCL8	Neural crest-like	C-X-C Motif Chemokine Ligand 8
CEMIP	Neural crest-like	Cell Migration Inducing Hyaluronan Binding Protein
TCAF2	Neural crest-like	TRPM8 Channel Associated Factor 2
ZNF469	Neural crest-like	Zinc finger protein 469
WNT5A	Neural crest-like	Wingless-type MMTV integration site family, member 5A
TMEM47	Neural crest-like	Transmembrane protein 47
TMEM171	Neural crest-like	Transmembrane protein 171
TGFBI	Neural crest-like	Transforming growth factor, beta-induced, 68kDa
TGFA	Neural crest-like	Transforming growth factor, alpha
TFAP2C	Neural crest-like	Transcription factor AP-2 gamma (activating enhancer binding protein 2 gamma)
TSPAN13	Neural crest-like	Tetraspanin 13
SQRDL	Neural crest-like	Sulfide quinone reductase-like (yeast)
SULF1	Neural crest-like	Sulfatase 1
ST8SIA5	Neural crest-like	ST8 alpha-N-acetyl-neuraminide alpha-2,8-sialyltransferase 5
SOX2	Neural crest-like	SRY (sex determining region Y)-box 2
SLC24A3	Neural crest-like	Solute carrier family 24 (sodium/potassium/calcium exchanger), member 3
SLITRK6	Neural crest-like	SLIT and NTRK-like family, member 6
SHISA2	Neural crest-like	Shisa homolog 2 (Xenopus laevis)
SH3PXD2A	Neural crest-like	SH3 and PX domains 2A
SERTAD4	Neural crest-like	SERTA domain containing 4
STK32B	Neural crest-like	Serine/threonine kinase 32B
SEMA3B	Neural crest-like	Sema domain, immunoglobulin domain (Ig), short basic domain, secreted, (semaphorin) 3B
SFRP1	Neural crest-like	Secreted frizzled-related protein 1
S100A6	Neural crest-like	S100 calcium binding protein A6
RAMP1	Neural crest-like	Receptor (G protein-coupled) activity modifying protein 1
PMEPA1	Neural crest-like	Prostate transmembrane protein, androgen induced 1
PCSK5	Neural crest-like	Proprotein convertase subtilisin/kexin type 5
PHLDA2	Neural crest-like	Pleckstrin homology-like domain, family A, member 2
PLA2G7	Neural crest-like	Phospholipase A2, group VII (platelet-activating factor acetylhydrolase, plasma)
OPRD1	Neural crest-like	Opioid receptor, delta 1
NTM	Neural crest-like	Neurotrimin
NRXN3	Neural crest-like	Neurexin 3
NES	Neural crest-like	Nestin
MUC5B	Neural crest-like	Mucin 5B, oligomeric mucus/gel-forming
MAP1LC3A	Neural crest-like	Microtubule-associated protein 1 light chain 3 alpha
LRRC15	Neural crest-like	Leucine rich repeat containing 15
KIAA1755	Neural crest-like	KIAA1755
ITGB8	Neural crest-like	Integrin, beta 8
IER3	Neural crest-like	Immediate early response 3
HHEX	Neural crest-like	Hematopoietically expressed homeobox
GDNF	Neural crest-like	Glial cell derived neurotrophic factor
GLI2	Neural crest-like	GLI family zinc finger 2
FOXC2	Neural crest-like	Forkhead box C2 (MFH-1, mesenchyme forkhead 1)
FLT1	Neural crest-like	Fms-related tyrosine kinase 1 (vascular endothelial growth factor/vascular permeability factor receptor)
FAT3	Neural crest-like	FAT tumor suppressor homolog 3 (Drosophila)
FEZ1	Neural crest-like	Fasciculation and elongation protein zeta 1 (zygin I)
FAM135B	Neural crest-like	Family with sequence similarity 135, member B
EHF	Neural crest-like	Ets homologous factor
EML1	Neural crest-like	Echinoderm microtubule associated protein like 1
DRD2	Neural crest-like	Dopamine receptor D2
DEPDC7	Neural crest-like	DEP domain containing 7
CYB5R2	Neural crest-like	Cytochrome b5 reductase 2
CSRP2	Neural crest-like	Cysteine and glycine-rich protein 2
CCL2	Neural crest-like	Chemokine (C-C motif) ligand 2
CADM3	Neural crest-like	Cell adhesion molecule 3
CADM1	Neural crest-like	Cell adhesion molecule 1
CD96	Neural crest-like	CD96 molecule
CTSS	Neural crest-like	Cathepsin S
CHST2	Neural crest-like	Carbohydrate (N-acetylglucosamine-6-O) sulfotransferase 2
CHST1	Neural crest-like	Carbohydrate (keratan sulfate Gal-6) sulfotransferase 1
CACNA2D3	Neural crest-like	Calcium channel, voltage-dependent, alpha 2/delta subunit 3
BST1	Neural crest-like	Bone marrow stromal cell antigen 1
ABCA6	Neural crest-like	ATP-binding cassette, sub-family A (ABC1), member 6
ANGPTL4	Neural crest-like	Angiopoietin-like 4
AIM2	Neural crest-like	Absent in melanoma 2
SPRY4	Neural crest-like-Transitory	Sprouty homolog 4 (Drosophila)
SORCS1	Neural crest-like-Transitory	Sortilin-related VPS10 domain containing receptor 1
SLC35F1	Neural crest-like-Transitory	Solute carrier family 35, member F1
SERPINA5	Neural crest-like-Transitory	Serpin peptidase inhibitor, clade A (alpha-1 antiproteinase, antitrypsin), member 5
RFTN2	Neural crest-like-Transitory	Raftlin family member 2
PCDH1	Neural crest-like-Transitory	Protocadherin 1
PTPRZ1	Neural crest-like-Transitory	Protein tyrosine phosphatase, receptor-type, Z polypeptide 1
PRICKLE2	Neural crest-like-Transitory	Prickle homolog 2 (Drosophila)
OLIG2	Neural crest-like-Transitory	Oligodendrocyte lineage transcription factor 2
LOXL4	Neural crest-like-Transitory	Lysyl oxidase-like 4
LOXL3	Neural crest-like-Transitory	Lysyl oxidase-like 3
LGI4	Neural crest-like-Transitory	Leucine-rich repeat LGI family, member 4
LAMA4	Neural crest-like-Transitory	Laminin, alpha 4
GAS7	Neural crest-like-Transitory	Growth arrest-specific 7
GRIK2	Neural crest-like-Transitory	Glutamate receptor, ionotropic, kainate 2
FREM2	Neural crest-like-Transitory	FRAS1 related extracellular matrix protein 2
FREM1	Neural crest-like-Transitory	FRAS1 related extracellular matrix 1
EPHB3	Neural crest-like-Transitory	EPH receptor B3
CRIP2	Neural crest-like-Transitory	Cysteine-rich protein 2
COL4A1	Neural crest-like-Transitory	Collagen, type IV, alpha 1
CADM4	Neural crest-like-Transitory	Cell adhesion molecule 4
BAALC	Neural crest-like-Transitory	Brain and acute leukemia, cytoplasmic
ABCA8	Neural crest-like-Transitory	ATP-binding cassette, sub-family A (ABC1), member 8
AGMO	Neural crest-like-Transitory	Alkylglycerol monooxygenase
ALDH1A3	Neural crest-like-Transitory	Aldehyde dehydrogenase 1 family, member A3
XYLT1	Transitory	Xylosyltransferase I
TSPAN7	Transitory	Tetraspanin 7
SOD3	Transitory	Superoxide dismutase 3, extracellular
SCRG1	Transitory	Stimulator of chondrogenesis 1
SORL1	Transitory	Sortilin-related receptor, L(DLR class) A repeats containing
SEMA3E	Transitory	Sema domain, immunoglobulin domain (Ig), short basic domain, secreted, (semaphorin) 3E
SELENBP1	Transitory	Selenium binding protein 1
RNASE1	Transitory	Ribonuclease, RNase A family, 1 (pancreatic)
RAPGEF4	Transitory	Rap guanine nucleotide exchange factor (GEF) 4
PCDH7	Transitory	Protocadherin 7
PRSS33	Transitory	Protease, serine, 33
PCSK6	Transitory	Proprotein convertase subtilisin/kexin type 6
PLBD1	Transitory	Phospholipase B domain containing 1
NELL1	Transitory	NEL-like 1 (chicken)
NPR1	Transitory	Natriuretic peptide receptor A/guanylate cyclase A (atrionatriuretic peptide receptor A)
MCAM	Transitory	Melanoma cell adhesion molecule
MMP15	Transitory	Matrix metallopeptidase 15 (membrane-inserted)
MAMDC2	Transitory	MAM domain containing 2
LSAMP	Transitory	Limbic system-associated membrane protein
LRRTM4	Transitory	Leucine rich repeat transmembrane neuronal 4
GDF11	Transitory	Growth differentiation factor 11
FXYD3	Transitory	FXYD domain containing ion transport regulator 3
EBF3	Transitory	Early B-cell factor 3
COL11A2	Transitory	Collagen, type XI, alpha 2
COL9A1	Transitory	Collagen, type IX, alpha 1
CX3CL1	Transitory	Chemokine (C-X3-C motif) ligand 1
BCHE	Transitory	Butyrylcholinesterase
ANO4	Transitory	Anoctamin 4
ALDH1A1	Transitory	Aldehyde dehydrogenase 1 family, member A1
ADGRG1	Transitory-Melanocytic	Adhesion G Protein-Coupled Receptor G1
MOB3B	Transitory-Melanocytic	MOB kinase activator 3B
SEPT4	Transitory-Melanocytic	septin 4
TUBB4A	Transitory-Melanocytic	tubulin, beta 4A class IVa
UBAP1L	Transitory-Melanocytic	Ubiquitin Associated Protein 1 Like
ZNF704	Transitory-Melanocytic	Zinc finger protein 704
WFDC1	Transitory-Melanocytic	WAP four-disulfide core domain 1
VGF	Transitory-Melanocytic	VGF nerve growth factor inducible
VAT1	Transitory-Melanocytic	Vesicle amine transport protein 1 homolog (T. californica)
GALNT3	Transitory-Melanocytic	UDP-N-acetyl-alpha-D-galactosamine:polypeptide N-acetylgalactosaminyltransferase 3 (GalNAc-T3)
UGT2B7	Transitory-Melanocytic	UDP glucuronosyltransferase 2 family, polypeptide B7
TYRP1	Transitory-Melanocytic	Tyrosinase-related protein 1
TYR	Transitory-Melanocytic	Tyrosinase (oculocutaneous albinism IA)
TTYH2	Transitory-Melanocytic	Tweety homolog 2 (Drosophila)
TMC6	Transitory-Melanocytic	Transmembrane channel-like 6
TMCC2	Transitory-Melanocytic	Transmembrane and coiled-coil domain family 2
TBC1D7	Transitory-Melanocytic	TBC1 domain family, member 7
TBC1D16	Transitory-Melanocytic	TBC1 domain family, member 16
STXBP6	Transitory-Melanocytic	Syntaxin binding protein 6 (amisyn)
ST8SIA1	Transitory-Melanocytic	ST8 alpha-N-acetyl-neuraminide alpha-2,8-sialyltransferase 1
ST3GAL6	Transitory-Melanocytic	ST3 beta-galactoside alpha-2,3-sialyltransferase 6
SOX6	Transitory-Melanocytic	SRY (sex determining region Y)-box 6
SLC5A4	Transitory-Melanocytic	Solute carrier family 5 (low affinity glucose cotransporter), member 4
SLC45A2	Transitory-Melanocytic	Solute carrier family 45, member 2
SLC27A3	Transitory-Melanocytic	Solute carrier family 27 (fatty acid transporter), member 3
SLC24A5	Transitory-Melanocytic	Solute carrier family 24, member 5
SIRPA	Transitory-Melanocytic	Signal-regulatory protein alpha
SCUBE2	Transitory-Melanocytic	Signal peptide, CUB domain, EGF-like 2
STK32A	Transitory-Melanocytic	Serine/threonine kinase 32A
RLBP1	Transitory-Melanocytic	Retinaldehyde binding protein 1
RENBP	Transitory-Melanocytic	Renin binding protein
RRAGD	Transitory-Melanocytic	Ras-related GTP binding D
RASSF3	Transitory-Melanocytic	Ras association (RalGDS/AF-6) domain family member 3
RAP1GAP	Transitory-Melanocytic	RAP1 GTPase activating protein
RAB38	Transitory-Melanocytic	RAB38, member RAS oncogene family
QDPR	Transitory-Melanocytic	Quinoid dihydropteridine reductase
P2RX7	Transitory-Melanocytic	Purinergic receptor P2X, ligand-gated ion channel, 7
PRR5	Transitory-Melanocytic	Proline rich 5 (renal)
PMEL	Transitory-Melanocytic	Premelanosome protein
PLXNC1	Transitory-Melanocytic	Plexin C1
PLEKHH1	Transitory-Melanocytic	Pleckstrin homology domain containing, family H (with MyTH4 domain) member 1
PLA1A	Transitory-Melanocytic	Phospholipase A1 member A
PDE3B	Transitory-Melanocytic	Phosphodiesterase 3B, cGMP-inhibited
PHACTR1	Transitory-Melanocytic	Phosphatase and actin regulator 1
PPARGC1A	Transitory-Melanocytic	Peroxisome proliferator-activated receptor gamma, coactivator 1 alpha
PMP2	Transitory-Melanocytic	Peripheral myelin protein 2
PI15	Transitory-Melanocytic	Peptidase inhibitor 15
OGDHL	Transitory-Melanocytic	Oxoglutarate dehydrogenase-like
NRG3	Transitory-Melanocytic	Neuregulin 3
NKAIN4	Transitory-Melanocytic	Na+/K+ transporting ATPase interacting 4
ASAH1	Transitory-Melanocytic	N-acylsphingosine amidohydrolase (acid ceramidase) 1
NAT8L	Transitory-Melanocytic	N-acetyltransferase 8-like (GCN5-related, putative)
GNPTAB	Transitory-Melanocytic	N-acetylglucosamine-1-phosphate transferase, alpha and beta subunits
MYO10	Transitory-Melanocytic	Myosin X
MBP	Transitory-Melanocytic	Myelin basic protein
MCC	Transitory-Melanocytic	Mutated in colorectal cancers
MITF	Transitory-Melanocytic	Microphthalmia-associated transcription factor
MFAP3L	Transitory-Melanocytic	Microfibrillar-associated protein 3-like
LDB3	Transitory-Melanocytic	LIM domain binding 3
LRGUK	Transitory-Melanocytic	Leucine-rich repeats and guanylate kinase domain containing
LGI3	Transitory-Melanocytic	Leucine-rich repeat LGI family, member 3
LINGO1	Transitory-Melanocytic	Leucine rich repeat and Ig domain containing 1
LGALS3	Transitory-Melanocytic	Lectin, galactoside-binding, soluble, 3
LAMC3	Transitory-Melanocytic	Laminin, gamma 3
LAMA1	Transitory-Melanocytic	Laminin, alpha 1
KLF15	Transitory-Melanocytic	Kruppel-like factor 15
KAZN	Transitory-Melanocytic	Kazrin, periplakin interacting protein
IRX6	Transitory-Melanocytic	Iroquois homeobox 6
IRF4	Transitory-Melanocytic	Interferon regulatory factor 4
INPP4B	Transitory-Melanocytic	Inositol polyphosphate-4-phosphatase, type II, 105kDa
ID4	Transitory-Melanocytic	Inhibitor of DNA binding 4, dominant negative helix-loop-helix protein
IGSF11	Transitory-Melanocytic	Immunoglobulin superfamily, member 11
HAS2	Transitory-Melanocytic	Hyaluronan synthase 2
HPS4	Transitory-Melanocytic	Hermansky-Pudlak syndrome 4
GREB1	Transitory-Melanocytic	Growth regulation by estrogen in breast cancer 1
GHR	Transitory-Melanocytic	Growth hormone receptor
GDF15	Transitory-Melanocytic	Growth differentiation factor 15
GAB2	Transitory-Melanocytic	GRB2-associated binding protein 2
GPM6B	Transitory-Melanocytic	Glycoprotein M6B
GPNMB	Transitory-Melanocytic	Glycoprotein (transmembrane) nmb
GYPC	Transitory-Melanocytic	Glycophorin C (Gerbich blood group)
GYG2	Transitory-Melanocytic	Glycogenin 2
GAPDHS	Transitory-Melanocytic	Glyceraldehyde-3-phosphate dehydrogenase, spermatogenic
GJB1	Transitory-Melanocytic	Gap junction protein, beta 1, 32kDa
GPRC5B	Transitory-Melanocytic	G protein-coupled receptor, family C, group 5, member B
FMN1	Transitory-Melanocytic	Formin 1
FCGR2B	Transitory-Melanocytic	Fc fragment of IgG, low affinity IIb, receptor (CD32)
FCER1G	Transitory-Melanocytic	Fc fragment of IgE, high affinity I, receptor for; gamma polypeptide
FAM69C	Transitory-Melanocytic	Family with sequence similarity 69, member C
FAM167B	Transitory-Melanocytic	Family with sequence similarity 167, member B
ESRP1	Transitory-Melanocytic	Epithelial splicing regulatory protein 1
DUSP15	Transitory-Melanocytic	Dual specificity phosphatase 15
DSTYK	Transitory-Melanocytic	Dual serine/threonine and tyrosine protein kinase
DCT	Transitory-Melanocytic	Dopachrome tautomerase (dopachrome delta-isomerase, tyrosine-related protein 2)
D4S234E	Transitory-Melanocytic	DNA segment on chromosome 4 (unique) 234 expressed sequence
DAPK1	Transitory-Melanocytic	Death-associated protein kinase 1
CDK5R1	Transitory-Melanocytic	Cyclin-dependent kinase 5, regulatory subunit 1 (p35)
CELF2	Transitory-Melanocytic	CUGBP, Elav-like family member 2
CTTNBP2	Transitory-Melanocytic	Cortactin binding protein 2
CHCHD6	Transitory-Melanocytic	Coiled-coil-helix-coiled-coil-helix domain containing 6
CHCHD10	Transitory-Melanocytic	Coiled-coil-helix-coiled-coil-helix domain containing 10
C11orf96	Transitory-Melanocytic	Chromosome 11 open reading frame 96
CHN2	Transitory-Melanocytic	Chimerin (chimaerin) 2
CHL1	Transitory-Melanocytic	Cell adhesion molecule with homology to L1CAM (close homolog of L1)
CITED1	Transitory-Melanocytic	Cbp/p300-interacting transactivator, with Glu/Asp-rich carboxy-terminal domain, 1
CARD14	Transitory-Melanocytic	Caspase recruitment domain family, member 14
CPN1	Transitory-Melanocytic	Carboxypeptidase N, polypeptide 1
CA14	Transitory-Melanocytic	Carbonic anhydrase XIV
CAPN3	Transitory-Melanocytic	Calpain 3, (p94)
MERTK	Transitory-Melanocytic	C-mer proto-oncogene tyrosine kinase
BCAS3	Transitory-Melanocytic	Breast carcinoma amplified sequence 3
BEST1	Transitory-Melanocytic	Bestrophin 1
BCL2A1	Transitory-Melanocytic	BCL2-related protein A1
BIRC7	Transitory-Melanocytic	Baculoviral IAP repeat containing 7
ATP6V0A4	Transitory-Melanocytic	ATPase, H+ transporting, lysosomal V0 subunit a4
ATP10A	Transitory-Melanocytic	ATPase, class V, type 10A
APOE	Transitory-Melanocytic	Apolipoprotein E
APOC1	Transitory-Melanocytic	Apolipoprotein C-I
ASB2	Transitory-Melanocytic	Ankyrin repeat and SOCS box containing 2
ANK2	Transitory-Melanocytic	Ankyrin 2, neuronal
ADRBK2	Transitory-Melanocytic	Adrenergic, beta, receptor kinase 2
ADCY1	Transitory-Melanocytic	Adenylate cyclase 1 (brain)
ACP5	Transitory-Melanocytic	Acid phosphatase 5, tartrate resistant
PFKFB2	Transitory-Melanocytic	6-phosphofructo-2-kinase/fructose-2,6-biphosphatase 2
HTR2B	Transitory-Melanocytic	5-hydroxytryptamine (serotonin) receptor 2B
CCDC171	Melanocytic	Coiled-Coil Domain Containing 171
CFAP61	Melanocytic	cilia and flagella associated protein 61
ZDHHC11B	Melanocytic	Zinc finger, DHHC-type containing 11B
VEPH1	Melanocytic	Ventricular zone expressed PH domain homolog 1 (zebrafish)
TNFRSF14	Melanocytic	Tumor necrosis factor receptor superfamily, member 14 (herpesvirus entry mediator)
TDRD3	Melanocytic	Tudor domain containing 3
TPPP	Melanocytic	Tubulin polymerization promoting protein
TRIM63	Melanocytic	Tripartite motif containing 63
TRPM1	Melanocytic	Transient receptor potential cation channel, subfamily M, member 1
TTC39A	Melanocytic	Tetratricopeptide repeat domain 39A
TSPAN10	Melanocytic	Tetraspanin 10
SLC7A8	Melanocytic	Solute carrier family 7 (amino acid transporter, L-type), member 8
SLC16A6	Melanocytic	Solute carrier family 16, member 6 (monocarboxylic acid transporter 7)
SLAMF7	Melanocytic	SLAM family member 7
SEMA6A	Melanocytic	Sema domain, transmembrane domain (TM), and cytoplasmic domain, (semaphorin) 6A
RUNX3	Melanocytic	Runt-related transcription factor 3
RNF144B	Melanocytic	Ring finger protein 144B
RNLS	Melanocytic	Renalase, FAD-dependent amine oxidase
RGS12	Melanocytic	Regulator of G-protein signaling 12
PYCARD	Melanocytic	PYD and CARD domain containing
PRUNE2	Melanocytic	Prune homolog 2 (Drosophila)
PRKCB	Melanocytic	Protein kinase C, beta
PRDM7	Melanocytic	PR domain containing 7
KCNAB2	Melanocytic	Potassium voltage-gated channel, shaker-related subfamily, beta member 2
OCA2	Melanocytic	Oculocutaneous albinism II
NR4A3	Melanocytic	Nuclear receptor subfamily 4, group A, member 3
NAV2	Melanocytic	Neuron navigator 2
MYO1D	Melanocytic	Myosin ID
MAPK4	Melanocytic	Mitogen-activated protein kinase 4
MAT1A	Melanocytic	Methionine adenosyltransferase I, alpha
MLANA	Melanocytic	Melan-A
LXN	Melanocytic	Latexin
KCP	Melanocytic	Kielin/chordin-like protein
IL16	Melanocytic	Interleukin 16 (lymphocyte chemoattractant factor)
IL12RB2	Melanocytic	Interleukin 12 receptor, beta 2
HSD17B14	Melanocytic	Hydroxysteroid (17-beta) dehydrogenase 14
HMOX1	Melanocytic	Heme oxygenase (decycling) 1
H2AFJ	Melanocytic	H2A histone family, member J
GOLGA7B	Melanocytic	Golgin A7 family, member B
QPCT	Melanocytic	Glutaminyl-peptide cyclotransferase
GFOD1	Melanocytic	Glucose-fructose oxidoreductase domain containing 1
GPR143	Melanocytic	G protein-coupled receptor 143
FYB	Melanocytic	FYN binding protein
FAM83H	Melanocytic	Family with sequence similarity 83, member H
FAM174B	Melanocytic	Family with sequence similarity 174, member B
EPHA5	Melanocytic	EPH receptor A5
ENTHD1	Melanocytic	ENTH domain containing 1
DNAJA4	Melanocytic	DnaJ (Hsp40) homolog, subfamily A, member 4
DENND2D	Melanocytic	DENN/MADD domain containing 2D
C2orf88	Melanocytic	Chromosome 2 open reading frame 88
CCL18	Melanocytic	Chemokine (C-C motif) ligand 18 (pulmonary and activation-regulated)
CEACAM1	Melanocytic	Carcinoembryonic antigen-related cell adhesion molecule 1 (biliary glycoprotein)
CAPG	Melanocytic	Capping protein (actin filament), gelsolin-like
CDH3	Melanocytic	Cadherin 3, type 1, P-cadherin (placental)
CDH1	Melanocytic	Cadherin 1, type 1, E-cadherin (epithelial)
ATP6V0D2	Melanocytic	ATPase, H+ transporting, lysosomal 38kDa, V0 subunit d2
ABCD1	Melanocytic	ATP-binding cassette, sub-family D (ALD), member 1
ABCB5	Melanocytic	ATP-binding cassette, sub-family B (MDR/TAP), member 5
APOLD1	Melanocytic	Apolipoprotein L domain containing 1
ANKRD30B	Melanocytic	Ankyrin repeat domain 30B
ADCY2	Melanocytic	Adenylate cyclase 2 (brain)
ADAM23	Melanocytic	ADAM metallopeptidase domain 23
